# Supplementary material for: ﻿Rungiafangdingiana (Acanthaceae), a new species from Guangxi, China
Source: PhytoKeys. 2022 Jul 28;202:97–105. doi: 10.3897/phytokeys.202.86653 (PMC9848925; doi:10.3897/phytokeys.202.86653)
Supplement: XML Treatment for Rungia fangdingiana [file phytokeys.202.86653-treatment1.xml]

<!DOCTYPE tp:taxon-treatment
  PUBLIC "-//TaxonX//DTD Taxonomic Treatment Publishing DTD v0 20100105//EN" "tax-treatment-NSO.dtd">
<tp:taxon-treatment xmlns:tp="http://www.plazi.org/taxpub"><tp:treatment-meta><kwd-group><label>Taxon classification</label><kwd>
              <named-content content-type="kingdom">Plantae</named-content>
            </kwd><kwd>
              <named-content content-type="order">Lamiales</named-content>
            </kwd><kwd>
              <named-content content-type="family">Acanthaceae</named-content>
            </kwd></kwd-group><mixed-citation publication-type="journal"><person-group><name><surname>Lin</surname><given-names>Zhe-Li</given-names></name><name><surname>Tan</surname><given-names>Yun-Hong</given-names></name><name><surname>Huang</surname><given-names>Yun-Feng</given-names></name><name><surname>Deng</surname><given-names>Yun-Fei</given-names></name></person-group><article-title>﻿<italic><tp:taxon-name><tp:taxon-name-part taxon-name-part-type="genus" reg="Rungia">Rungia</tp:taxon-name-part><tp:taxon-name-part taxon-name-part-type="species" reg="fangdingiana">fangdingiana</tp:taxon-name-part></tp:taxon-name></italic> (<tp:taxon-name><tp:taxon-name-part taxon-name-part-type="family">Acanthaceae</tp:taxon-name-part></tp:taxon-name>), a new species from Guangxi, China</article-title><source>PhytoKeys</source><day>28</day><month>07</month><year>2022</year><volume>202</volume><fpage>97</fpage><lpage>105</lpage><pub-id pub-id-type="doi">10.3897/phytokeys.202.86653</pub-id></mixed-citation></tp:treatment-meta><tp:nomenclature><label>﻿</label><tp:taxon-name>
            <object-id xmlns:xlink="http://www.w3.org/1999/xlink" content-type="arpha" xlink:type="simple">2F08DBC6-78AD-58A6-AEA5-81AA0201EF44</object-id>
            <tp:taxon-name-part taxon-name-part-type="genus" reg="Rungia">Rungia</tp:taxon-name-part>
            <tp:taxon-name-part taxon-name-part-type="species" reg="fangdingiana">fangdingiana</tp:taxon-name-part>
            <object-id xmlns:xlink="http://www.w3.org/1999/xlink" content-type="ipni" xlink:type="simple">urn:lsid:ipni.org:names:77302500-1</object-id>
          </tp:taxon-name><tp:taxon-authority>Z. L. Lin, Y. F. Deng &amp; Y. H. Tan</tp:taxon-authority><tp:taxon-status xmlns:xlink="http://www.w3.org/1999/xlink" xlink:type="simple">sp. nov.</tp:taxon-status><xref ref-type="fig" rid="F1">Figs 1</xref><xref ref-type="fig" rid="F2">, 2</xref><xref ref-type="fig" rid="F3">, 3</xref></tp:nomenclature><tp:treatment-sec sec-type="material" id="SECID0ECLAC"><title>Type.</title><p>China. Guangxi Province: Napo County, Baisheng Xiang, Nongmiao Cun, 965 m elev., 24 July 2015, <italic>Y. H. Tan et al. 4366</italic> (holotype: <named-content xmlns:xlink="http://www.w3.org/1999/xlink" content-type="dwc:institutional_code" xlink:title="Herbaria of South China Botanical Garden, Chinese Academy of Sciences" xlink:href="http://grbio.org/institution/south-china-botanical-garden" xlink:type="simple">IBSC</named-content>!; isotypes: <named-content xmlns:xlink="http://www.w3.org/1999/xlink" content-type="dwc:institutional_code" xlink:title="Herbaria of South China Botanical Garden, Chinese Academy of Sciences" xlink:href="http://grbio.org/institution/south-china-botanical-garden" xlink:type="simple">IBSC</named-content>!, <named-content xmlns:xlink="http://www.w3.org/1999/xlink" content-type="dwc:institutional_code" xlink:title="Xishuangbanna Tropical Botanical Garden, Chinese Academy of Sciences" xlink:href="http://grbio.org/institution/xishuangbanna-tropical-botanical-garden-academia-sinica" xlink:type="simple">HITBC</named-content>!).</p></tp:treatment-sec><tp:treatment-sec sec-type="diagnosis" id="SECID0EZLAC"><title>Diagnosis.</title><p>Similar to <italic><tp:taxon-name><tp:taxon-name-part taxon-name-part-type="genus" reg="Rungia">Rungia</tp:taxon-name-part><tp:taxon-name-part taxon-name-part-type="species" reg="sinothailandica">sinothailandica</tp:taxon-name-part></tp:taxon-name></italic> and <italic><tp:taxon-name><tp:taxon-name-part taxon-name-part-type="genus" reg="Rungia">R.</tp:taxon-name-part><tp:taxon-name-part taxon-name-part-type="species" reg="burmanica">burmanica</tp:taxon-name-part></tp:taxon-name></italic>, but is readily distinguishable by the flat, entire bract margin (vs. crispate, tawny membranous bract margin in <italic><tp:taxon-name><tp:taxon-name-part taxon-name-part-type="genus" reg="Rungia">R.</tp:taxon-name-part><tp:taxon-name-part taxon-name-part-type="species" reg="sinothailandica">sinothailandica</tp:taxon-name-part></tp:taxon-name></italic>, and crenulate bract margin in <italic><tp:taxon-name><tp:taxon-name-part taxon-name-part-type="genus" reg="Rungia">R.</tp:taxon-name-part><tp:taxon-name-part taxon-name-part-type="species" reg="burmanica">burmanica</tp:taxon-name-part></tp:taxon-name></italic>), glabrous calyx and capsule (vs. puberulous calyx and puberulent capsule in <italic><tp:taxon-name><tp:taxon-name-part taxon-name-part-type="genus" reg="Rungia">R.</tp:taxon-name-part><tp:taxon-name-part taxon-name-part-type="species" reg="sinothailandica">sinothailandica</tp:taxon-name-part></tp:taxon-name></italic> and <italic><tp:taxon-name><tp:taxon-name-part taxon-name-part-type="genus" reg="Rungia">R.</tp:taxon-name-part><tp:taxon-name-part taxon-name-part-type="species" reg="burmanica">burmanica</tp:taxon-name-part></tp:taxon-name></italic>), pale yellow corolla with red stripes, upper lip unlobed (vs. white corolla with red stripes, upper lip 2-lobed in <italic><tp:taxon-name><tp:taxon-name-part taxon-name-part-type="genus" reg="Rungia">R.</tp:taxon-name-part><tp:taxon-name-part taxon-name-part-type="species" reg="sinothailandica">sinothailandica</tp:taxon-name-part></tp:taxon-name></italic>, and white corolla with purple dotted stripes, upper lip unlobed in <italic><tp:taxon-name><tp:taxon-name-part taxon-name-part-type="genus" reg="Rungia">R.</tp:taxon-name-part><tp:taxon-name-part taxon-name-part-type="species" reg="burmanica">burmanica</tp:taxon-name-part></tp:taxon-name></italic>). A detailed comparison of the three species is given in Table <xref ref-type="table" rid="T1">1</xref>.</p><table-wrap id="T1" position="float" orientation="portrait"><label>Table 1.</label><caption><p>Morphological comparison of <italic><tp:taxon-name><tp:taxon-name-part taxon-name-part-type="genus" reg="Rungia">Rungia</tp:taxon-name-part><tp:taxon-name-part taxon-name-part-type="species" reg="fangdingiana">fangdingiana</tp:taxon-name-part></tp:taxon-name></italic>, <italic><tp:taxon-name><tp:taxon-name-part taxon-name-part-type="genus" reg="Rungia">R.</tp:taxon-name-part><tp:taxon-name-part taxon-name-part-type="species" reg="sinothailandica">sinothailandica</tp:taxon-name-part></tp:taxon-name></italic> and <italic><tp:taxon-name><tp:taxon-name-part taxon-name-part-type="genus" reg="Rungia">R.</tp:taxon-name-part><tp:taxon-name-part taxon-name-part-type="species" reg="burmanica">burmanica</tp:taxon-name-part></tp:taxon-name></italic>.</p></caption><table id="TID0EPEAG" rules="all"><tbody><tr><th rowspan="1" colspan="1">Characters</th><th rowspan="1" colspan="1">
                    <italic>
                      <tp:taxon-name><tp:taxon-name-part taxon-name-part-type="genus" reg="Rungia">R.</tp:taxon-name-part><tp:taxon-name-part taxon-name-part-type="species" reg="fangdingiana">fangdingiana</tp:taxon-name-part></tp:taxon-name>
                    </italic>
                  </th><th rowspan="1" colspan="1">
                    <italic>
                      <tp:taxon-name><tp:taxon-name-part taxon-name-part-type="genus" reg="Rungia">R.</tp:taxon-name-part><tp:taxon-name-part taxon-name-part-type="species" reg="sinothailandica">sinothailandica</tp:taxon-name-part></tp:taxon-name>
                    </italic>
                  </th><th rowspan="1" colspan="1">
                    <italic>
                      <tp:taxon-name><tp:taxon-name-part taxon-name-part-type="genus" reg="Rungia">R.</tp:taxon-name-part><tp:taxon-name-part taxon-name-part-type="species" reg="burmanica">burmanica</tp:taxon-name-part></tp:taxon-name>
                    </italic>
                  </th></tr><tr><td rowspan="1" colspan="1">
                    <bold>Stem</bold>
                  </td><td rowspan="1" colspan="1">glabrous</td><td rowspan="1" colspan="1">bifariously pubescent</td><td rowspan="1" colspan="1">glabrous</td></tr><tr><td rowspan="1" colspan="1">
                    <bold>Leaves</bold>
                  </td><td rowspan="1" colspan="1">glabrous</td><td rowspan="1" colspan="1">pubescent</td><td rowspan="1" colspan="1">glabrous</td></tr><tr><td rowspan="1" colspan="1">
                    <bold>Sterile bract</bold>
                  </td><td rowspan="1" colspan="1">without membranous margin, margin entire</td><td rowspan="1" colspan="1">membranous margin crispate, hyaline with slightly tawny colour, 1.5 mm wide</td><td rowspan="1" colspan="1">without membranous margin, margin crenulate towards the apex</td></tr><tr><td rowspan="1" colspan="1">
                    <bold>Fertile bract</bold>
                  </td><td rowspan="1" colspan="1">rhombic to elliptic, membranous margin flat and hyaline, 0–0.5 mm wide, margin entire</td><td rowspan="1" colspan="1">obovate to elliptic, membranous margin crispate, hyaline at base and tawny at apex, 2 mm wide</td><td rowspan="1" colspan="1">obovate, without membranous margin, margin crenulate towards the apex</td></tr><tr><td rowspan="1" colspan="1">
                    <bold>Calyx</bold>
                  </td><td rowspan="1" colspan="1">lobes linear, glabrous</td><td rowspan="1" colspan="1">lobes linear, puberulous</td><td rowspan="1" colspan="1">lobes linear, puberulous</td></tr><tr><td rowspan="1" colspan="1">
                    <bold>Corolla</bold>
                  </td><td rowspan="1" colspan="1">pale yellow with red stripes, upper lip unlobed</td><td rowspan="1" colspan="1">white with red stripes, upper lip 2-lobed</td><td rowspan="1" colspan="1">white with purple dotted stripes, upper lip unlobed</td></tr><tr><td rowspan="1" colspan="1">
                    <bold>Capsule</bold>
                  </td><td rowspan="1" colspan="1">glabrous</td><td rowspan="1" colspan="1">puberulent</td><td rowspan="1" colspan="1">puberulent</td></tr></tbody></table></table-wrap><fig id="F1" position="float" orientation="portrait"><object-id xmlns:xlink="http://www.w3.org/1999/xlink" content-type="doi" xlink:type="simple">10.3897/phytokeys.202.86653.figure1</object-id><object-id xmlns:xlink="http://www.w3.org/1999/xlink" content-type="arpha" xlink:type="simple">E7690C17-C700-564C-A770-B8C704DC5C8B</object-id><label>Figure 1.</label><caption><p>Photographs of <italic><tp:taxon-name><tp:taxon-name-part taxon-name-part-type="genus" reg="Rungia">Rungia</tp:taxon-name-part><tp:taxon-name-part taxon-name-part-type="species" reg="fangdingiana">fangdingiana</tp:taxon-name-part></tp:taxon-name></italic> sp. nov. <bold>A</bold> habit <bold>B</bold> spike (abaxial view showing the sterile bracts) <bold>C</bold> spike (adaxial view showing the fertile bracts and fruits) <bold>D</bold> spike (adaxial view showing the fertile bracts and corolla) <bold>E</bold> corolla <bold>F, G</bold> adaxial view of leaf blade (showing the linear cystoliths) <bold>A–E</bold> by Yun-Hong Tan, <bold>F</bold>, <bold>G</bold> by Zhe-Li Lin.</p></caption><graphic xmlns:xlink="http://www.w3.org/1999/xlink" xlink:href="phytokeys-202-097_article-86653__-g001.jpg" position="float" orientation="portrait" xlink:type="simple" id="oo_720772.jpg"><uri content-type="original_file" xlink:type="simple">https://binary.pensoft.net/fig/720772</uri></graphic></fig></tp:treatment-sec><tp:treatment-sec sec-type="description" id="SECID0EVGAE"><title>Description.</title><p>Perennial erect herb, about 1 m tall. Stem terete, glabrous. Leaves usually anisophyllous; petiole 1–2 cm long, glabrous; blade elliptic, 5–15 × 2–5 cm, base cuneate, margin entire, apex attenuate or acute, both surfaces glabrous, but densely covered with linear cystoliths, secondary veins 5–10 on each side of mid-vein. Inflorescence of terminal and axillary spikes, 3–7 cm long; peduncle 1–2 cm long, glabrous. Bracts 4-ranked, only two ranks fertile; sterile bracts ovate, oblique at base, 1.4–1.6 × 0.9–1.1 cm, green, glabrous, both surfaces covered with linear cystoliths, lacking hyaline margins; fertile bracts rhombic to elliptic, symmetrical, 1.3–1.5 × 0.9–1.1 cm, green, glabrous, both surfaces covered with linear cystoliths, membranous hyaline margin flat, 0–0.5 mm wide. Bracteoles elliptic, 1.0–1.1 × 0.3–0.4 cm, green, glabrous, abaxial surface covered with linear cystoliths, membranous hyaline margin flat, sometimes slightly puberulent at margin, ca. 1 mm wide. Calyx 5-lobed almost to the base, lobes linear, equal, 8–8.5 × 0.9–1.1 mm, glabrous. Corolla bilabiate, glabrous, ca. 1.5 cm long, pale yellow with red stripes on lower lip and throat; tube cylindrical at base and enlarged abruptly in throat, ca. 1 cm long; upper lip unlobed, attenuate at apex; lower lip 3-lobed, lobes rounded at apex. Stamens 2, 4.5–5 mm long, inserted at base of corolla throat, base adnate with corolla tube; filaments glabrous; anthers bithecous, superposed, ca. 3 mm long, thecae ovoid, glabrous, lacking a conspicuous basal spur. Pollen prolate, 35.99 (33.2–38.5) × 18.94 (15.7–21.6) μm, with P/E = 1.90, tricolporate, with one row of insulae on each side of aperture, exine ornamentation reticulate. Ovary glabrous, ca. 1.5 mm long; style slightly puberulent at base and middle part, ca. 1 cm long; stigma minutely 2-lobed. Capsule clavate, stipitate, glabrous, 1.1–1.2 × 0.3–0.35 cm. Seeds suborbicular to elliptic, compressed, dark brown, 2.5–3.5 × 2–2.5 mm, surface covered with brain-like verrucae.</p><fig id="F2" position="float" orientation="portrait"><object-id xmlns:xlink="http://www.w3.org/1999/xlink" content-type="doi" xlink:type="simple">10.3897/phytokeys.202.86653.figure2</object-id><object-id xmlns:xlink="http://www.w3.org/1999/xlink" content-type="arpha" xlink:type="simple">0B21F62A-84F5-5BF9-A4A1-45FF622E6EAA</object-id><label>Figure 2.</label><caption><p>Fruit, seed and pollen morphology of <italic><tp:taxon-name><tp:taxon-name-part taxon-name-part-type="genus" reg="Rungia">Rungia</tp:taxon-name-part><tp:taxon-name-part taxon-name-part-type="species" reg="fangdingiana">fangdingiana</tp:taxon-name-part></tp:taxon-name></italic> sp. nov. <bold>A</bold> dehiscent capsule (showing the rising placenta and seeds) <bold>B</bold> seed <bold>C</bold> seed testa (SEM) <bold>D</bold> detail of the verrucae of seed testa (SEM) <bold>E</bold> interapertural view of pollen grain <bold>F</bold> apertural view of pollen grain. Photos by Zhe-Li Lin.</p></caption><graphic xmlns:xlink="http://www.w3.org/1999/xlink" xlink:href="phytokeys-202-097_article-86653__-g002.jpg" position="float" orientation="portrait" xlink:type="simple" id="oo_720773.jpg"><uri content-type="original_file" xlink:type="simple">https://binary.pensoft.net/fig/720773</uri></graphic></fig></tp:treatment-sec><tp:treatment-sec sec-type="phenology" id="SECID0E5HAE"><title>Phenology.</title><p>It was observed with flower and fruit at the same time from October to December and June to July.</p></tp:treatment-sec><tp:treatment-sec sec-type="etymology" id="SECID0EDIAE"><title>Etymology.</title><p>This new species is named in honor of Mr. Fang Ding (1924–2017) for his contributions to studies of the family <tp:taxon-name><tp:taxon-name-part taxon-name-part-type="family">Acanthaceae</tp:taxon-name-part></tp:taxon-name> from Guangxi, China. He was the co-author of the account of family <tp:taxon-name><tp:taxon-name-part taxon-name-part-type="family">Acanthaceae</tp:taxon-name-part></tp:taxon-name> for “Flora of Guangxi” and has published 37 new taxa of <tp:taxon-name><tp:taxon-name-part taxon-name-part-type="family">Acanthaceae</tp:taxon-name-part></tp:taxon-name> from Guangxi (<xref ref-type="bibr" rid="B6">Fang and Deng 2017</xref>).</p></tp:treatment-sec><tp:treatment-sec sec-type="Vernacular name" id="SECID0E3IAE"><title>Vernacular name.</title><p>方鼎孩儿草 (Chinese pinyin: fāng dǐng hái ér cǎo).</p></tp:treatment-sec><tp:treatment-sec sec-type="distribution" id="SECID0EBJAE"><title>Distribution and habitat.</title><p>This species is currently known from three localities in Napo County of Guangxi Province. It grows close to stream sides in evergreen forest on limestone at elevations of 600 to 1200 m.</p></tp:treatment-sec><tp:treatment-sec sec-type="conservation status" id="SECID0EGJAE"><title>Conservation status.</title><p>During the field investigations, only three scattered populations of <italic><tp:taxon-name><tp:taxon-name-part taxon-name-part-type="genus" reg="Rungia">Rungia</tp:taxon-name-part><tp:taxon-name-part taxon-name-part-type="species" reg="fangdingiana">fangdingiana</tp:taxon-name-part></tp:taxon-name></italic> were discovered, which all grow in forest on limestone in Napo county. Because of its narrow distribution (extent of occurrence &lt; 20,000 km<sup>2</sup>), limited locations (&lt; 10), with an estimated population size of &lt; 1000 mature individuals, and there is continuing decline estimated in quality of habitat and number of locations due to human activities as the localities are not protected, it should be assessed as Vulnerable (<abbrev xmlns:xlink="http://www.w3.org/1999/xlink" xlink:title="Vulnerable" id="ABBRID0EZJAE" xlink:type="simple">VU</abbrev>) (B1ab(iii)(iv)) according to the IUCN Red List Categories and Criteria (<xref ref-type="bibr" rid="B14">IUCN 2012</xref>, <xref ref-type="bibr" rid="B15">2022</xref>). However, the area around the localities of this new species is poorly investigated, and further rigorous investigations are necessary to confirm this assessment.</p><fig id="F3" position="float" orientation="portrait"><object-id xmlns:xlink="http://www.w3.org/1999/xlink" content-type="doi" xlink:type="simple">10.3897/phytokeys.202.86653.figure3</object-id><object-id xmlns:xlink="http://www.w3.org/1999/xlink" content-type="arpha" xlink:type="simple">635499DB-8E85-5819-B9A2-44BF3BA1723D</object-id><label>Figure 3.</label><caption><p>Line drawings of <italic><tp:taxon-name><tp:taxon-name-part taxon-name-part-type="genus" reg="Rungia">Rungia</tp:taxon-name-part><tp:taxon-name-part taxon-name-part-type="species" reg="fangdingiana">fangdingiana</tp:taxon-name-part></tp:taxon-name></italic> sp. nov. <bold>A</bold> flowering branch <bold>B</bold> spike (abaxial view showing the sterile bracts) <bold>C</bold> spike (adaxial view showing the fertile bracts and corolla) <bold>D</bold> sterile bract <bold>E</bold> fertile bract <bold>F</bold> bracteole (abaxial view) <bold>G</bold> bracteole (adaxial view) <bold>H</bold> calyx <bold>I</bold> corolla <bold>J</bold> opened corolla <bold>K</bold> pistil <bold>L</bold> stigma <bold>M</bold> stamen (adaxial view) <bold>N</bold> stamen (abaxial view) <bold>O</bold> dehiscent capsule (showing the rising placenta and seeds) <bold>P</bold> seed. Drawn by Yun-Xiao Liu.</p></caption><graphic xmlns:xlink="http://www.w3.org/1999/xlink" xlink:href="phytokeys-202-097_article-86653__-g003.jpg" position="float" orientation="portrait" xlink:type="simple" id="oo_720774.jpg"><uri content-type="original_file" xlink:type="simple">https://binary.pensoft.net/fig/720774</uri></graphic></fig></tp:treatment-sec><tp:treatment-sec sec-type="material" id="SECID0E4LAE"><title>Additional specimens examined</title><p><bold>(<italic>paratypes</italic>)</bold>: China. Guangxi, Napo County: Nonghe Cun, on the way from Nonghe Cun to Tongziwan Power Station, on the rocks near stream-sides, 674 m elev., 11 December 2019, <italic>Y. F. Deng et al. 29030</italic> (<named-content xmlns:xlink="http://www.w3.org/1999/xlink" content-type="dwc:institutional_code" xlink:title="Herbaria of South China Botanical Garden, Chinese Academy of Sciences" xlink:href="http://grbio.org/institution/south-china-botanical-garden" xlink:type="simple">IBSC</named-content>!); Napo County, in limestone forest, 1200 m elev., 24 October 2002, <italic>H. Wang 6616</italic> (<named-content xmlns:xlink="http://www.w3.org/1999/xlink" content-type="dwc:institutional_code" xlink:title="Xishuangbanna Tropical Botanical Garden, Chinese Academy of Sciences" xlink:href="http://grbio.org/institution/xishuangbanna-tropical-botanical-garden-academia-sinica" xlink:type="simple">HITBC</named-content>!, <named-content xmlns:xlink="http://www.w3.org/1999/xlink" content-type="dwc:institutional_code" xlink:title="Institute of Botany, Chinese Academy of Sciences" xlink:href="http://grbio.org/institution/institute-botany-chinese-academy-sciences" xlink:type="simple">PE</named-content>!).</p></tp:treatment-sec><ref-list><ref id="B6"><mixed-citation xmlns:xlink="http://www.w3.org/1999/xlink" xlink:type="simple"><person-group><name name-style="western"><surname>Fang</surname><given-names>D</given-names></name><name name-style="western"><surname>Deng</surname><given-names>YF</given-names></name></person-group> (<year>2017</year>) <article-title><tp:taxon-name><tp:taxon-name-part taxon-name-part-type="family">Acanthaceae</tp:taxon-name-part></tp:taxon-name>.</article-title> In: <person-group><name name-style="western"><surname>Li</surname><given-names>SG</given-names></name></person-group> (<role>Ed.</role>) <issue-title>Flora of Guangxi 4.</issue-title><source>Guangxi Science and Technology Publishing House, Nanning</source>, <fpage>763</fpage>–<lpage>766</lpage>.</mixed-citation></ref><ref id="B14"><mixed-citation xmlns:xlink="http://www.w3.org/1999/xlink" xlink:type="simple">IUCN (<year>2012</year>) IUCN Red List Categories and Criteria. Version 3.1. 2<sup>nd</sup> Edn. IUCN Species Survival Commission, Gland &amp; Cambridge.</mixed-citation></ref><ref id="B15"><mixed-citation xmlns:xlink="http://www.w3.org/1999/xlink" xlink:type="simple">IUCN (<year>2022</year>) Guidelines for Using the IUCN Red List Categories and Criteria. Version 15. Prepared by the Standards and Petitions Committee. <ext-link xlink:href="http://www.iucnredlist.org/documents/RedListGuidelines.pdf" ext-link-type="uri" xlink:type="simple">http://www.iucnredlist.org/documents/RedListGuidelines.pdf</ext-link></mixed-citation></ref></ref-list></tp:taxon-treatment>
